# Supplementary material for: Mussel-Inspired Dopamine and Carbon Nanotube Leading to a Biocompatible Self-Rolling Conductive Hydrogel Film
Source: Materials (Basel). 2017 Aug 18;10(8):964. doi: 10.3390/ma10080964 (PMC5578330; doi:10.3390/ma10080964)
Supplement: Supplementary file 1 [file materials-10-00964-s001.zip]

Archive with 1 entries (1 files):
- materials-207246-supplementary.mp4
